# Supplementary material for: The trans-kingdom identification of negative regulators of pathogen hypervirulence
Source: FEMS Microbiol Rev. 2015 Oct 13;40(1):19–40. doi: 10.1093/femsre/fuv042 (PMC4703069; doi:10.1093/femsre/fuv042)
Supplement: Supplementary Data [file fuv042_supplementary_data.zip]

Archive with 1 entries (1 files):
- Supplementary_table_1.xls
