# Supplementary material for: The trans-kingdom identification of negative regulators of pathogen hypervirulence
Source: FEMS Microbiol Rev. 2015 Oct 13;40(1):19–40. doi: 10.1093/femsre/fuv042 (PMC4703069; doi:10.1093/femsre/fuv042)
Supplement: Supplementary Data [file fuv042_supplementary_data.zip › Supplementary_table_1.xls]

## Sheet: Sheet1
Supplementary Table 1: The 112 PHI-base gene mutations that cause hypervirulence.
Mode of impact on virulence	Gene name	PHIBase/PubMed ID	UniProt	Pathogen type	Pathogen_species	Disease_name	Experimental_host_species	Molecular function	Biological function	Mechanisms for afftect on pathogenicity
Perception / Virulence factors	Amr1	PHI:2506	G3F820	Filamentous ascomycete fungus	Alternaria brassicicola	Black spot	Cabbage	C2H2-Zn-transcription factor	Required for melanin biosynthesis; Negative regulator of PCWDEs	Altered elicitation of host response; Enhanced hyrolytic potential
Unknown	AlHK1	PHI:2482	Q09JB7	Filamentous ascomycete fungus	Alternaria longipes	Brown spot	Tobacco	Group III two-component histidine kinase	Osmoregulation; Fungicide resistance; Spore production	Unknown
Morphogenesis	PII	12089022	G1X8P8	Filamentous ascomycete fungus	Arthrobotrys oligospora	Nematode-trapping fungus	Nematode	Subtilisin-like extracellular serine protease	Nematotoxic activity	Higher number of infection structures; Increased speed of capturing and killing
Perception	DvrA	PHI:2607	Q4WXK4	Filamentous ascomycete fungus	Aspergillus fumigatus	Aspergillosis	Mouse	C2H2-Zn-transcription factor	Regulation of cell surface proteins	Altered elicitation of host response
Perception	PPOA	PHI:494	Q4WPX2	Filamentous ascomycete fungus	Aspergillus fumigatus	Aspergillosis	Mouse	Fatty acid oxygenase	Oxylipin biosynthesis	Loss of prostaglandin elicitors of immune and inflammation responses
Perception	PPOB	PHI:495	E9NYS9	Filamentous ascomycete fungus	Aspergillus fumigatus	Aspergillosis	Mouse	Fatty acid oxygenase	Oxylipin biosynthesis	Loss of prostaglandin elicitors of immune and inflammation responses
Perception	PPOC	PHI:496	Q4WY82	Filamentous ascomycete fungus	Aspergillus fumigatus	Aspergillosis	Mouse	Fatty acid oxygenase	Oxylipin biosynthesis	Loss of prostaglandin elicitors of immune and inflammation responses
Perception	TpsA/TpsB	20439478	Q4WLM9/Q4WHW0	Filamentous ascomycete fungus	Aspergillus fumigatus	Aspergillosis	Mouse	Neutral trehalase	Conidiogenesis; Germination; Stress resistance	Altered cell wall and resistance to macrophage phagocytosis
Perception / Community	Ecm33	16804168	Q4WNS8	Filamentous ascomycete fungus	Aspergillus fumigatus	Aspergillosis	Mouse	Glycosylphosphatidylinositol-anchored protein	Cell wall integrity	Rapid germination; Increased cell-cell adhesion; Resistance to caspofungin
Morphogenesis	BcFKBP12	PHI:2305	Q2LK92	Filamentous ascomycete fungus	Botrytis cinerea	Grey mold	Apple	Peptidyl prolyl cis-trans isomerases; FK506-binding protein	TOR and calcineurin pathway regulation	Altered morphogenesis; Increased stress tolerance; Host species dependent hypervirulence
Perception	BcAtf1	PHI:2447	No uniprot	Filamentous ascomycete fungus	Botrytis cinerea	Grey mold	Beans	bZIP transcription factor	Downstream of osmotic stress pathway	Altered metabolism and cell wall biosynthesis; Elevated phytotoxins
Community / Virulence factors	CgsB	PHI:3647	Q8YFK0	Gram negative bacteria	Brucella melitensis	Brucellosis	Mouse	Cyclic-di-GMP synthase	Secondary signalling molecule; adaptation to environement	Lowers c-di-GMP signal which is correlated with virulence in other bacterial virulence factors i.e. cholera toxin and flagella
Growth / Morphology	Efg1p	PHI:2972	G1UB67	Dimorphic ascomycete fungus	Candida albicans	Candidiasis	Mouse	APSES-type DNA-binding protein	Regulator of colonization, hyphal morphogenesis and virulence	Altered morphogenesis and potentially host response elicitation
Perception	Pir32	PHI:2597	Q59PW0	Dimorphic ascomycete fungus	Candida albicans	Candidiasis	Mouse	Cell wall protein	Unknown	Altered elicitation of host response; Increased chitin content
Perception	CHS2	25356907	Q6FQN5	Dimorphic ascomycete fungus	Candida glabrata	Candidiasis	Mouse	Chitin synthase	Cell wall biosynthesis	Increased fungal burden and inflammatory response
Perception / Morphogenesis	ACE2	PHI:326	Q700F1	Dimorphic ascomycete fungus	Candida glabrata	Candidiasis	Mouse	Cell cycle regulated transcription factor	RAM signalling; morphogenesis	Systemic infection; Overstimulation of proinflammatory response
Community	CroI	PHI:4473	D2TJQ0	Gram negative bacteria	Citrobacter rodentium	Murine colonic hyperplasia	Mouse	N-acylhomoserine lactone synthesis	Synthesis of QS signal	Altered colony formation and surface attachment
Unknown	Crc1	24711562	D2TV46	Gram negative bacteria	Citrobacter rodentium	Murine colonic hyperplasia	Mouse	Serine protease autotransporters of Enterobacteriaceae (SPATE)	Induce cytopathic effects on epithelial cell	Hyperinflammatory; Increased host cell infiltration
Virulence factors	Llm1	PHI:2753	N4X0Y1	Filamentous ascomycete fungus	Cochliobolus heterostrophus	Southern Corn Leaf Blight	Maize	Lae1-like methyltransferase	Negative regulator of secondary metabolism	Increased host-selective toxin
Perception	CRG1	PHI:345	Q69FA8	Yeast-like basidiomycete fungus	Cryptococcus neoformans	Cryptococcosis	Mouse	RGS negative regulator of G-protein signalling	MAPK-ste12 pathway; Increased melanin	Increased melanin; cpk1- and ste12-dependent, MAPK-independent hypervirulence
Perception	CAS1	PHI:672	P0CM56	Yeast-like basidiomycete fungus	Cryptococcus neoformans	Cryptococcosis	Mouse	Membrane glycosyltransferase	Capsule biosynthesis	Potential altered immune response
Perception	All1	18955480	Q5KKA2	Yeast-like basidiomycete fungus	Cryptococcus neoformans	Cryptococcosis	Mouse	Allegen 1; Small cytoplasmic protein	Capsule biosynthesis	Larger capsule inhibited macrophage phagocytosis
Perception	Rim101	20174553	P0CS62	Yeast-like basidiomycete fungus	Cryptococcus neoformans	Cryptococcosis	Mouse	pH responsive transcriptional repressor	Cell wall formation; Growth; Capsule formation	Reduced capsule formation
Perception	Vps23	23132495	J9VUL1	Yeast-like basidiomycete fungus	Cryptococcus neoformans	Cryptococcosis	Mouse	Endosomal sorting complex required for transport	Iron uptake; Capsule formation	Defective in capsule formation and iron uptake; Altered immune response
Perception / Growth / Morphogenesis	PKR1	PHI:372	Q9HFV9	Yeast-like basidiomycete fungus	Cryptococcus neoformans	Cryptococcosis	Mouse	PKA regulator subunit	Morphogenesis; Metabolism; Capsule formation	Altered morphogenesis and metabolism; Potential altered immune response
Perception / Virulence factors	PMT2	PHI:3029	Q5ADM9	Yeast-like basidiomycete fungus	Cryptococcus neoformans	Cryptococcosis	Silkworm	Protein-O-mannosyltransferase	Protein glycosylation; Capsule biosynthesis; Stress resistance	Altered morphogenesis and potentially host response elicitation; Increased resistance to heat and osmotic stress
Unknown	Can2	PHI:674	Q3I4V7	Yeast-like basidiomycete fungus	Cryptococcus neoformans	Cryptococcosis	Rabbit	Carbonic Anhydrase	CO2 tolerance	Increased stress tolerance; Hypervirulent in rabbit but not mouse
Unknown	NTH2	25001408	Q5KEF4	Yeast-like basidiomycete fungus	Cryptococcus neoformans	Cryptococcosis	Mouse	Neutral trehalase	Conidiogenesis; Germination; Basidum formation	Unknown
Unknown	Ctr4	25417972	N/A	Yeast-like basidiomycete fungus	Cryptococcus neoformans	Cryptococcosis	Mouse	Copper transporter	Copper homeostasis	Induces inflammatory responses and lung damage
Unknown	Eca1	17502401	Q5KCV6	Yeast-like basidiomycete fungus	Cryptococcus neoformans	Cryptococcosis	Mouse	ER Ca2+ATPase (SERCA)-type calcium pump	maintaining Ca2+ homeostasis in both the ER and the cytosol	Altered stress tolerance; Improved growth at host body temperature
Virulence factors	APP1	PHI:516	Q9HG20	Yeast-like basidiomycete fungus	Cryptococcus neoformans	Cryptococcosis	Mouse	Anti-phagocytic secreted protein	Anti host-induced apoptosis	Unknown; Hypervirulent in immunocompromised host; Attenuated virulence in competent host
Unknown	EF0026	PHI:2999	Q8KUC0	Gram positive bacteria	Enterococcus faecalis	Nosocomial infections	Greater wax moth	Unknown	Unknown	Increased stress tolerance; Upregulated by antibiotic exposure
Unknown	EF0797	PHI:3000	Q837N7	Gram positive bacteria	Enterococcus faecalis	Nosocomial infections	Greater wax moth	Unknown	Unknown	Increased stress tolerance; Upregulated by antibiotic exposure
Growth	RacA	PHI:3623	A0JC80	Filamentous ascomycete fungus	Epichloe festucae	Grass mutualist	Rye grass	Small GTPases; NADPH oxidase complex	ROS production; polar growth regulation	Altered morphogenesis; does not switch to intercalary growth
Growth	SidN	PHI:3607	K7NCV2	Filamentous ascomycete fungus	Epichloe festucae	Grass mutualist	Rye grass	Siderophore	Iron uptake; Intercellular ROS	Altered morphogenesis; Increased ROS; Loss of extracellular siderophoe
Growth	BemA	21282602	D1MYR7	Filamentous ascomycete fungus	Epichloe festucae	Grass mutualist	Rye grass	Scafold protein	Recruitment of NoxR to hyphal tip; Polarity	Altered morphogenesis and cell wall composition
Growth	ProA	PHI:3613	N0DU70	Filamentous ascomycete fungus	Epichloe festucae	Grass mutualist	Rye grass	C6-Zn transcription factor	Regulator of growth and development	Altered morphogenesis
Growth	So (soft)	PHI:4506	K9Y567	Filamentous ascomycete fungus	Epichloe festucae	Grass mutualist	Rye grass	WW domain containing protein	Antagoinist of hyphal fusion	Altered hyphal fusion
Growth	NoxA	PHI:576	Q2PEP0	Filamentous ascomycete fungus	Epichloe festucae	Grass mutualist	Rye grass	NADPH oxidase	ROS production; polar growth regulation	Altered morphogenesis
Growth	NoxR	PHI:578	A0JC82	Filamentous ascomycete fungus	Epichloe festucae	Grass mutualist	Rye grass	p67Phox-Like Regulator; NADPH oxidase complex	ROS production; polar growth regulation	Altered morphogenesis
Growth / Perception	MkkA	PHI:4468	A0A068BFA5	Filamentous ascomycete fungus	Epichloe festucae	Grass mutualist	Rye grass	Cell wall integrity pathway MAPKK	Stress resistance; Growth; Cell wall composition	Altered morphogenesis and cell wall composition; Increased chitin exposure
Growth / Perception	MpkA	25303335	A0A068BGE1	Filamentous ascomycete fungus	Epichloe festucae	Grass mutualist	Rye grass	Cell wall integrity pathway MAPKK	Stress resistance; Growth; Cell wall composition	Altered morphogenesis and cell wall composition; Increased chitin exposure
Growth / Virulence factors	SakA	20519633	A8W7M3	Filamentous ascomycete fungus	Epichloe festucae	Grass mutualist	Rye grass	Stress-activated MAPK	Stress resistance; ROS production	Altered morphogenesis; Enhanced hydrolytic potential; Increased ROS
Community / Virulence factors	RsmA	8810071	P0DKY7	Gram negative bacteria	Erwinia carotovora subsp. carotovora	Soft rot	Tobacco	QS Post-transcriptional regulator	Negative regulator of PCWDEs and HprNecc	Increased HprNecc, hydrolytic enzymes and hypersensitive response
Virulence factors	Aar	PHI:3051	Q9S108	Gram negative bacteria	Escherichia coli	Diarrhea	mouse	AggR-activated regulator	Negative regulator of AggR	Increased AggR-mediated virulence gene expression
Virulence factors	FGSG_00007	PHI:2393	I1R980	Filamentous ascomycete fungus	Fusarium graminearum	Fusarium head blight	Wheat	O-methylsterigmatocystin oxidoreductase	Cytochrome P450 monooxygenase)	Increased DON mycotoxin
Virulence factors	FGSG_10397	PHI:2394	I1S104	Filamentous ascomycete fungus	Fusarium graminearum	Fusarium head blight	Wheat	Conserved hypothetical protein	Partial terpene cyclase	Increased DON mycotoxin
Morphogenesis	MeaB	PHI:2282	J9MHC1	Filamentous ascomycete fungus	Fusarium oxysporum	Vascular wilt	Tomato	bZIP transcription factor	Nitrogen source-dependent regulation of adhesion and invasion	Altered morphogenesis; Altered metabolism
Perception / Morphology	CHSV	PHI:285	Q873Z8	Filamentous ascomycete fungus	Fusarium oxysporum	Vascular wilt	Mouse	Chitin Synthase	Cell wall biosynthesis	Loss of elicitor; Altered morphology; Reduced virulence on plant host
Virulence factors	PacC	PHI:315	Q870A3	Filamentous ascomycete fungus	Fusarium oxysporum	Vascular wilt	Tomato	pH signalling transcription factor	PacC- negative regulator of acid expressed genes	Enhanced hydrolytic potential; Increased virulence on plant not mammalian host
Perception	CSN1	PHI:2403	A9QUB2	Filamentous ascomycete fungus	Fusarium solani	Fruit rot/ root rot	Pea	Chitosanase	Cell wall biosynthesis	Unknown; Potential altered immune response
Growth	Gp-flp-32	PHI:2881	I2E6J4	Nematode	Globodera pallida	Potato Cyst	Potato	FMRFamide-like peptide	Neuropeptide signalling	Increased locomotion
Morphogenesis / Growth	Ptr1	11303103	Q01782	Protozoa	Leishmania major	Leishmaniasis	Mouse	Pteridine reductase 1	Pteridine salvage pathway	Promoted metacyclogenesis; Increased metacylic promastigotes
Growth	MCA	PHI:2490	E9B636	Protozoa	Leishmania mexicana	Leishmaniasis	Mouse	Metacaspase	Cell death; Cell cycle control; Differentiation; Clearance of aggregates	Faster amastigote replication within macrophages
Morphogenesis	Ipa	PHI:1134	B0LLU1	Filamentous ascomycete fungus	Leptosphaeria maculans	Phoma stem canker	Arabidopsis thaliana	Conserved hypothetical protein	Unknown	Increased of penetration Arabidopsis
Virulence factors	Lmo0412	PHI:3105	Q8Y9V8	Gram positive bacteria	Listeria monocytogenes	Gastroenteritis	Mouse	Membrane protein	Unknown	Increased cell entry; Increased listeriolysin in membrane
Morphogenesis	RGS1	PHI:2036	Q2LD94	Filamentous ascomycete fungus	Magnaporthe oryzae	Rice blast	Rice	GTPase-activating protein	Negative regulator of G-protein signalling and appresorium development	Produced appressoria on non-inductive surfaces
Morphogenesis	COS1	PHI:2051	G4NGZ9	Filamentous ascomycete fungus	Magnaporthe oryzae	Rice blast	Rice	Putative zinc finger protein	Conidiogenesis	Increased infection of unwounded tissue
Morphogenesis	PdeH	PHI:2202	D0ERY7	Filamentous ascomycete fungus	Magnaporthe oryzae	Rice blast	Rice	Phosphodiesterase	cAMP hydrolysis; PKA signalling	Produced appressoria on non-inductive surfaces; but reduced pathogenicity
Community	TcrY	PHI:3616	O69729	Gram positive bacteria	Mycobacterium tuberculosis	Tuberculosis	Mouse	Two-component regulatory system	Sensor of TCS	Faster growth rate
Community	TcrX	PHI:3615	O69730	Gram positive bacteria	Mycobacterium tuberculosis	Tuberculosis	Mouse	Two-component regulatory system	Regulator of TCS	Faster growth rate
Community	TrcS	PHI:3617	P96368	Gram positive bacteria	Mycobacterium tuberculosis	Tuberculosis	Mouse	Two-component regulatory system	Sensor of TCS	Faster growth rate
Community	KdpD	PHI:3618	P9WGL3	Gram positive bacteria	Mycobacterium tuberculosis	Tuberculosis	Mouse	Two-component regulatory system	Sensor of TCS	Faster growth rate
Community	KdpE	PHI:3619	P9WGN1	Gram positive bacteria	Mycobacterium tuberculosis	Tuberculosis	Mouse	Two-component regulatory system	Regulator of TCS	Faster growth rate
Community / Growth	DosR (DevR)	PHI:3614	P9WMF9	Gram positive bacteria	Mycobacterium tuberculosis	Tuberculosis	Mouse	Two-component regulatory system	Regulator of HspX; Activator of hypoxia/ nitric oxide stress response	Increased stress tolerance; Faster growth rate
Community / Growth	HspX	PHI:4496	P9WMK1	Gram positive bacteria	Mycobacterium tuberculosis	Tuberculosis	Mouse	Heat shock protein	Protein chaperone; Hypoxia stress response	Increased stress tolerance; Faster growth rate
Growth	PknH	PHI:3624	P9WI71	Gram positive bacteria	Mycobacterium tuberculosis	Tuberculosis	Mouse	Serine/threonine protein kinase	Regulates EmbR and lipoarabinomannan biosynthesis; Suppressor of immune response induced by lipomannans	Faster growth rate in vivo but not in vitro; Increased pro-inflammatory cytokines
Perception	CmaA2	PHI:4472	P9WPB5	Gram positive bacteria	Mycobacterium tuberculosis	Tuberculosis	Mouse	Cyclopropane-mycolic acid synthase 2	Cell wall biosynthesis; Suppressor of inflammation	Enhanced macrophage inflammatory responses; Hypervirulence depedns of pro-inflammatory immune response
Perception	UmaA1	PHI:3633	Q6MX39	Gram positive bacteria	Mycobacterium tuberculosis	Tuberculosis	Mouse	Mycolic acid methyl-transferase	Cell wall biosynthesis	Loss of cell wal remodelling within macrophage
Perception	Stf3	16537518	P9WLG1	Gram positive bacteria	Mycobacterium tuberculosis	Tuberculosis	Mouse	Sulfotransferase	S881 biosynthesis; Cell envelope	Altered cell envelope
Perception / Growth	Mce1R	PHI:4486	Q79G00	Gram positive bacteria	Mycobacterium tuberculosis	Tuberculosis	Mouse	Transcriptional repressor of Mce1 operon	Repressor of mce1 operon	Faster growth within macrophages; Constitutive expressionof mce1 operon; Enhanced inflammation
Perception / Growth	Mce1A	PHI:3622	Q79FZ9	Gram positive bacteria	Mycobacterium tuberculosis	Tuberculosis	Mouse	Actin- and microtubule-binding	Required for mce1 operon expression; Entry and growth within host; Evasion of immune response	Faster growth within macrophages; Reduced granulomatous and inflammatory response
Perception / Growth	FadB4	18068389	P95185	Gram positive bacteria	Mycobacterium tuberculosis	Tuberculosis	Mouse	NADPH quinone ocidoreductase	Fatty acid metabolism	Faster growth in vivo; Reduced inflamatory response
Unknown	AlkB	PHI:3637	O05895	Gram positive bacteria	Mycobacterium tuberculosis	Tuberculosis	Mouse	Transmembrane alkane monooxygenase	Alkane utilisatioin	Unknown
Unknown	PepN	PHI:3630	L7N655	Gram positive bacteria	Mycobacterium tuberculosis	Tuberculosis	Mouse	Aminopeptidase	Protease	Unknown
Unknown	Rv3213c	PHI:3628	O05853	Gram positive bacteria	Mycobacterium tuberculosis	Tuberculosis	Mouse	Possible soj(parA)-related	Possible sporulation inhibitor	Unknown
Unknown	Rv1773c	PHI:3631	O06806	Gram positive bacteria	Mycobacterium tuberculosis	Tuberculosis	Mouse	Transcriptional regulator	Repress Rv1774-Rv1775 operon	Unknown
Unknown	Rv2525c	16952959	I6XEI5	Gram positive bacteria	Mycobacterium tuberculosis	Tuberculosis	Mouse	Conserved hypothetical protein	Unknown	Unknown
Community / Virulence factors	RsmA	PHI:2735	D0KML5	Gram negative bacteria	Pectobacterium wasabiae	Soft rot	Potato	Quorum sensing (QS) post-transcriptional regulator	Negative regulator of PCWDEs and swarming	Enhanced hyrolytic potential; Altered colony formation
Community	PilY1	25385640	Q02GC2	Gram negative bacteria	Pseudomonas aeruginosa	Nosocomial infections	Mouse	Surface-exposed putative mechanoreceptor	Trigger virulence in response to high cell density and surface attachment	Mutation of mechanosensor deomain, VWFa, induces non-surface attached virulence
Community / Virulence factors	QscR	11226312	G3XD77	Gram negative bacteria	Pseudomonas aeruginosa	Nosocomial infections	Fruit fly	Repressor of LasI signal	Repression of QS-dependent genes	Increased Las-mediated virulence factor expression
Community / Virulence factors	RsaL	19878323	G3XD78	Gram negative bacteria	Pseudomonas aeruginosa	Nosocomial infections	Greater wax moth	DNA-binding protein	QS negative regulator by binding to the LasI promoter; Positive regulator of biofilm formation	Increased motility; Increased virulence factor expression
Community / Virulence factors	QslA	21392132	Q9I494	Gram negative bacteria	Pseudomonas aeruginosa	Nosocomial infections	Caenorhabditis elegans	Negative regulator of LasR and PqsR QS	Influences threshold of QS signal needed for QS activation	Elevated QS signalling; Increased expression of QS-dependent genes; Enhanced virulence factor production
Community / Virulence factors	Crc	23831999	Q02E30	Gram negative bacteria	Pseudomonas aeruginosa	Nosocomial infections	Mouse	Transcriptional repressor	Global carbon catabolite repressor	Elevated pyocyanin; Altered biofilm formation
Perception	Ssd1	12589024	P24276	Ascomycete yeast fungus	Saccharomyces cerevisiae	Non-pathogen	Mouse	Translational repressor	Polar growth; Cell wall integrity	Altered cell wall composition and architecture; increased elicitation of proinflammatory cytokines
Growth / Virulence factors	SciS	15972528	E8XIV0	Gram negative bacteria	Salmonella enterica serovar typhimurium	Food poisoning	Mouse	ImcF-related component of type IV secretion system	Limit intracellular gowth and attenuate lethality	Faster growth within macrophages; Altered virulence factor delivery
Perception / Virulence factors	PrmA	23690578	P67688	Gram negative bacteria	Salmonella enterica serovar typhimurium	Food poisoning	Mouse	DNA-binding protein	Repressed by ssrB; Regulation of Type III secretion and lipopolysaccharide (LPS) modifications	Increased expression of ssrB-mediated virulence factors; Faster macrophage killing
Unknown	PcgL	12180921	E8XJ47	Gram negative bacteria	Salmonella enterica serovar typhimurium	Food poisoning	Mouse	Periplasmic D-Ala-D-Ala dipeptidase	Required for survival in poor nutrient conditions	D -Ala- D -Ala interfers with innate immunity
Community / Virulence factors	RssC	PHI:3655	C1IL67	Gram negative bacteria	Serratia marcescens	Nosocomial infections	Human cells	Acyltransferase	Regulator of swarming	Reduced cell attachment; Increased motility, flagellin synthesis, capsular polysaccharide, hemolysin and cytotoxicity
Unknown	IpgB1	18316224	P33548	Gram negative bacteria	Shigella flexneri	Gastroetenteritis, dysentery	Ginea pig	Effector	Promotes bacterial entry through the ELMO-Dock180 machinery	Enhanced pro-inflammation response in cornea; Attenuated virulence in pulmonary virulence model
Virulence factors	CadA	11705922	P0A9H3	Gram negative bacteria	Shigella flexneri	Gastroetenteritis, dysentery	Mouse	Lysine decarboxylase	produces cadaverine which blocks the action of Shigella enterotoxins	Increased toxin activity
Community / Virulence factors	Psm-mec	PHI:2882	D5MS78	Gram positive bacteria	Staphylococcus aureus	Skin infections; Food poisoning; Respiratory diseases	Mouse	Phenol-soluble modulin	Cytolytic toxin	Suppress AgrA translation; Increased toxin
Virulence factors	CcpA	18490461	Q9A118	Gram positive bacteria	Streptococcus pyogenes	Pharyngitis; Invasive necrotizing fasciitis	Mouse	Transcriptional repressor	Global carbon catabolite repressor	Altered metabolism; Increased streptolysin S production
Virulence factors	Um01234	PHI:749	G3CJZ9	Dimorphic basidiomycete fungus	Ustilago maydis	Corn smut	Maize	Putative protein	Secreted protein; Increased tumor and disease	Loss of effector (weak avr)
Virulence factors	Um01235	PHI:750	G3CK30	Dimorphic basidiomycete fungus	Ustilago maydis	Corn smut	Maize	Conserved hypothetical Ustilago-specific protein	Secreted protein; Increased tumor and disease	Loss of effector (weak avr)
Virulence factors	Um01236	PHI:751	G3CJZ1	Dimorphic basidiomycete fungus	Ustilago maydis	Corn smut	Maize	Conserved hypothetical Ustilago-specific protein	Secreted protein; Increased tumor and disease	Loss of effector (weak avr)
Virulence factors	Um01237	PHI:752	G3CK22	Dimorphic basidiomycete fungus	Ustilago maydis	Corn smut	Maize	Conserved hypothetical Ustilago-specific protein	Secreted protein; Increased tumor and disease	Loss of effector (weak avr)
Virulence factors	Um01238	PHI:753	G3CK43	Dimorphic basidiomycete fungus	Ustilago maydis	Corn smut	Maize	Conserved hypothetical Ustilago-specific protein	Secreted protein; Increased tumor and disease	Loss of effector (weak avr)
Virulence factors	Um01239	PHI:754	G3CK14	Dimorphic basidiomycete fungus	Ustilago maydis	Corn smut	Maize	Conserved hypothetical Ustilago-specific protein	Secreted protein; Increased tumor and disease	Loss of effector (weak avr)
Virulence factors	Um01240	PHI:755	G3CJY5	Dimorphic basidiomycete fungus	Ustilago maydis	Corn smut	Maize	Conserved hypothetical Ustilago-specific protein	Secreted protein; Increased tumor and disease	Loss of effector (weak avr)
Virulence factors	Um01241	PHI:756	G3CK16	Dimorphic basidiomycete fungus	Ustilago maydis	Corn smut	Maize	Hypothetical protein	Secreted protein; Increased tumor and disease	Loss of effector (weak avr)
Community / Virulence factors	LuxO	PHI:3056	Q0PRN7	Gram negative bacteria	Vibrio vulnificus	Septicemia	Yellow meal worm	Regulator of QS	Negative regulator of smcR transcriptional regulator	Increased metalloprotease toxin
Unknown	AroQγ	PHI:2470	Q5H4Y2	Gram negative bacteria	Xanthomonas oryzae pv. oryzae	Bacterial leaf blight	Rice	Chorismate mutase	Unknown	Unknown
Growth	RpfF	24056101	Q87EB0	Gram negative bacteria	Xylella fastidiosa	Pierce's disease	Grape	Diffusible signal factor (DSF) synthase	QS; DSF sensing or DSF-dependent signalling	Altered colony formation; Increased motility
Growth	HxfA	PHI:3666	Q87AN1	Gram negative bacteria	Xylella fastidiosa	Pierce's disease	Grape	Hemagglutinin adhesin	Cell-to-cell aggregation	Reduced cell-to-cell adhesion and biofilms; Altered growth rate
Growth	HxfB	PHI:3659	Q879S6	Gram negative bacteria	Xylella fastidiosa	Pierce's disease	Grape	Hemagglutinin adhesin	Cell-to-cell aggregation	Reduced cell-to-cell adhesion and biofilms; Altered growth rate
Growth	BfeA	PHI:3660	Q87C95	Gram negative bacteria	Xylella fastidiosa	Pierce's disease	Grape	Ferric enterobacyin receptor	Ferric ion transport or acquisition	Increased stress tolerance; Altered growth rate
Growth	PspB	PHI:3662	Q87ET0	Gram negative bacteria	Xylella fastidiosa	Pierce's disease	Grape	Serine protease	Protein folding; Secreted protein maturation	Altered protein secreton; Altered growth rate
Growth	PaaK	PHI:3664	F7NA98	Gram negative bacteria	Xylella fastidiosa	Pierce's disease	Grape	Phenylacetate CoA ligase	methanogenesis; hydrogen availability	Altered growth rate
Growth	PD1244	PHI:3665	Q87C51	Gram negative bacteria	Xylella fastidiosa	Pierce's disease	Grape	Hypothetical protein	Unknown	Altered growth rate
Growth / Perception	Dmt	PHI:3661	Q87BB6	Gram negative bacteria	Xylella fastidiosa	Pierce's disease	Grape	Glycosyltransferase	Cell wall synthesis; lipopolysaccharide biosynthesis	Altered LPS elicitor of plant defence; Altered growth rate
Growth / Virulence factors	Glk	16134898	Q87DK2	Gram negative bacteria	Xylella fastidiosa	Pierce's disease	Grape	Glucose kinase	Glucose metabolism and carbon sensing	Altered metabolism; Altered growth rate; Derepression of hydrolytic enzymes
